# Supplementary material for: Photosynthetic control at the cytochrome b6f complex
Source: Plant Cell. 2024 Apr 26;36(10):4065–79. doi: 10.1093/plcell/koae133 (PMC11449013; doi:10.1093/plcell/koae133)
Supplement: koae133_Supplementary_Data [file koae133_supplementary_data.xlsx]

## Sheet: Y(ND)
Degen and Johnson. Photosynthetic control at the cytochrome b6f complex. Plant Cell 2024. Supplemental Data.
Supplemental Data Set 1. Statistics for Figure 4.
Two-way ANOVA	Ordinary								Tukey's multiple comparisons test	Predicted (LS) mean diff.	95.00% CI of diff.	Below threshold?	Summary	Adjusted P Value
Alpha	0.05
									Row 1
Source of Variation	% of total variation	P value	P value summary	Significant?					50 ppm vs. 400 ppm	0.04875	-0.08617 to 0.1837	No	ns	0.6484
Interaction	2.189	0.6647	ns	No					50 ppm vs. 1000 ppm	0.2311	0.09617 to 0.3660	Yes	***	0.0006
Row Factor	61.37	<0.0001	****	Yes					400 ppm vs. 1000 ppm	0.1823	0.03810 to 0.3266	Yes	*	0.011
Column Factor	21.97	<0.0001	****	Yes
									Row 2
ANOVA table	SS (Type III)	DF	MS	F (DFn, DFd)	P value				50 ppm vs. 400 ppm	0.08683	-0.04808 to 0.2217	No	ns	0.2655
Interaction	0.02089	6	0.003481	F (6, 28) = 0.6830	P=0.6647				50 ppm vs. 1000 ppm	0.2045	0.06958 to 0.3394	Yes	**	0.0023
Row Factor	0.5856	3	0.1952	F (3, 28) = 38.30	P<0.0001				400 ppm vs. 1000 ppm	0.1177	-0.02656 to 0.2619	No	ns	0.1263
Column Factor	0.2096	2	0.1048	F (2, 28) = 20.56	P<0.0001
Residual	0.1427	28	0.005097						Row 3
									50 ppm vs. 400 ppm	0.08483	-0.05008 to 0.2197	No	ns	0.2812
Data summary									50 ppm vs. 1000 ppm	0.1565	0.02158 to 0.2914	Yes	*	0.0205
Number of columns (Column Factor)	3								400 ppm vs. 1000 ppm	0.07167	-0.07256 to 0.2159	No	ns	0.4462
Number of rows (Row Factor)	4
Number of values	40								Row 4
									50 ppm vs. 400 ppm	0.03925	-0.09567 to 0.1742	No	ns	0.7539
									50 ppm vs. 1000 ppm	0.1059	-0.02900 to 0.2408	No	ns	0.1456
									400 ppm vs. 1000 ppm	0.06667	-0.07756 to 0.2109	No	ns	0.4959
									Test details	Predicted (LS) mean 1	Predicted (LS) mean 2	Predicted (LS) mean diff.	SE of diff.	N1	N2	q	DF
									Row 1
									50 ppm vs. 400 ppm	0.6588	0.61	0.04875	0.05453	4	3	1.264	28
									50 ppm vs. 1000 ppm	0.6588	0.4277	0.2311	0.05453	4	3	5.994	28
									400 ppm vs. 1000 ppm	0.61	0.4277	0.1823	0.05829	3	3	4.424	28
									Row 2
									50 ppm vs. 400 ppm	0.7615	0.6747	0.08683	0.05453	4	3	2.252	28
									50 ppm vs. 1000 ppm	0.7615	0.557	0.2045	0.05453	4	3	5.304	28
									400 ppm vs. 1000 ppm	0.6747	0.557	0.1177	0.05829	3	3	2.855	28
									Row 3
									50 ppm vs. 400 ppm	0.8975	0.8127	0.08483	0.05453	4	3	2.2	28
									50 ppm vs. 1000 ppm	0.8975	0.741	0.1565	0.05453	4	3	4.059	28
									400 ppm vs. 1000 ppm	0.8127	0.741	0.07167	0.05829	3	3	1.739	28
									Row 4
									50 ppm vs. 400 ppm	0.9223	0.883	0.03925	0.05453	4	3	1.018	28
									50 ppm vs. 1000 ppm	0.9223	0.8163	0.1059	0.05453	4	3	2.747	28
									400 ppm vs. 1000 ppm	0.883	0.8163	0.06667	0.05829	3	3	1.617	28

## Sheet: KP700
Two-way ANOVA	Ordinary								Tukey's multiple comparisons test	Predicted (LS) mean diff.	95.00% CI of diff.	Below threshold?	Summary	Adjusted P Value
Alpha	0.05
									Row 1
Source of Variation	% of total variation	P value	P value summary	Significant?					50 ppm vs. 400 ppm	-0.04946	-0.1052 to 0.006274	No	ns	0.0899
Interaction	1.557	0.8344	ns	No					50 ppm vs. 1000 ppm	-0.1397	-0.1955 to -0.08401	Yes	****	<0.0001
Row Factor	0.5747	0.7982	ns	No					400 ppm vs. 1000 ppm	-0.09028	-0.1419 to -0.03868	Yes	***	0.0004
Column Factor	79.48	<0.0001	****	Yes
									Row 2
ANOVA table	SS (Type III)	DF	MS	F (DFn, DFd)	P value				50 ppm vs. 400 ppm	-0.05679	-0.1125 to -0.001056	Yes	*	0.0451
Interaction	0.00242	6	0.0004033	F (6, 32) = 0.4573	P=0.8344				50 ppm vs. 1000 ppm	-0.1515	-0.2072 to -0.09572	Yes	****	<0.0001
Row Factor	0.0008932	3	0.0002977	F (3, 32) = 0.3376	P=0.7982				400 ppm vs. 1000 ppm	-0.09467	-0.1463 to -0.04307	Yes	***	0.0002
Column Factor	0.1235	2	0.06176	F (2, 32) = 70.03	P<0.0001
Residual	0.02822	32	0.0008819						Row 3
									50 ppm vs. 400 ppm	-0.02631	-0.08204 to 0.02943	No	ns	0.4853
Data summary									50 ppm vs. 1000 ppm	-0.1094	-0.1651 to -0.05366	Yes	****	<0.0001
Number of columns (Column Factor)	3								400 ppm vs. 1000 ppm	-0.08309	-0.1347 to -0.03149	Yes	**	0.0011
Number of rows (Row Factor)	4
Number of values	44								Row 4
									50 ppm vs. 400 ppm	-0.05052	-0.1063 to 0.005212	No	ns	0.0817
									50 ppm vs. 1000 ppm	-0.1182	-0.1739 to -0.06243	Yes	****	<0.0001
									400 ppm vs. 1000 ppm	-0.06764	-0.1192 to -0.01604	Yes	**	0.008
									Test details	Predicted (LS) mean 1	Predicted (LS) mean 2	Predicted (LS) mean diff.	SE of diff.	N1	N2	q	DF
									Row 1
									50 ppm vs. 400 ppm	0.09118	0.1406	-0.04946	0.02268	3	4	3.084	32
									50 ppm vs. 1000 ppm	0.09118	0.2309	-0.1397	0.02268	3	4	8.713	32
									400 ppm vs. 1000 ppm	0.1406	0.2309	-0.09028	0.021	4	4	6.08	32
									Row 2
									50 ppm vs. 400 ppm	0.08517	0.142	-0.05679	0.02268	3	4	3.541	32
									50 ppm vs. 1000 ppm	0.08517	0.2366	-0.1515	0.02268	3	4	9.444	32
									400 ppm vs. 1000 ppm	0.142	0.2366	-0.09467	0.021	4	4	6.376	32
									Row 3
									50 ppm vs. 400 ppm	0.09813	0.1244	-0.02631	0.02268	3	4	1.64	32
									50 ppm vs. 1000 ppm	0.09813	0.2075	-0.1094	0.02268	3	4	6.821	32
									400 ppm vs. 1000 ppm	0.1244	0.2075	-0.08309	0.021	4	4	5.596	32
									Row 4
									50 ppm vs. 400 ppm	0.09323	0.1438	-0.05052	0.02268	3	4	3.15	32
									50 ppm vs. 1000 ppm	0.09323	0.2114	-0.1182	0.02268	3	4	7.368	32
									400 ppm vs. 1000 ppm	0.1438	0.2114	-0.06764	0.021	4	4	4.556	32

## Sheet: pmf
Two-way ANOVA	Ordinary								Tukey's multiple comparisons test	Predicted (LS) mean diff.	95.00% CI of diff.	Below threshold?	Summary	Adjusted P Value
Alpha	0.05
									Row 1
Source of Variation	% of total variation	P value	P value summary	Significant?					50 ppm vs. 400 ppm	0.4867	0.2619 to 0.7114	Yes	****	<0.0001
Interaction	9.361	0.025	*	Yes					50 ppm vs. 1000 ppm	0.4228	0.2079 to 0.6377	Yes	****	<0.0001
Row Factor	28.06	<0.0001	****	Yes					400 ppm vs. 1000 ppm	-0.06385	-0.2613 to 0.1336	No	ns	0.7112
Column Factor	36.39	<0.0001	****	Yes
									Row 2
ANOVA table	SS (Type III)	DF	MS	F (DFn, DFd)	P value				50 ppm vs. 400 ppm	0.4373	0.2125 to 0.6620	Yes	****	<0.0001
Interaction	0.2422	6	0.04037	F (6, 36) = 2.785	P=0.0250				50 ppm vs. 1000 ppm	0.5381	0.3232 to 0.7530	Yes	****	<0.0001
Row Factor	0.7262	3	0.2421	F (3, 36) = 16.70	P<0.0001				400 ppm vs. 1000 ppm	0.1008	-0.09659 to 0.2983	No	ns	0.4331
Column Factor	0.9417	2	0.4709	F (2, 36) = 32.48	P<0.0001
Residual	0.5219	36	0.0145						Row 3
									50 ppm vs. 400 ppm	0.1892	-0.03562 to 0.4139	No	ns	0.1134
Data summary									50 ppm vs. 1000 ppm	0.2193	0.004385 to 0.4342	Yes	*	0.0447
Number of columns (Column Factor)	3								400 ppm vs. 1000 ppm	0.03015	-0.1673 to 0.2276	No	ns	0.9262
Number of rows (Row Factor)	4
Number of values	48								Row 4
									50 ppm vs. 400 ppm	0.1076	-0.1172 to 0.3324	No	ns	0.4782
									50 ppm vs. 1000 ppm	0.162	-0.05290 to 0.3770	No	ns	0.1704
									400 ppm vs. 1000 ppm	0.0544	-0.1430 to 0.2518	No	ns	0.7803
									Test details	Predicted (LS) mean 1	Predicted (LS) mean 2	Predicted (LS) mean diff.	SE of diff.	N1	N2	q	DF
									Row 1
									50 ppm vs. 400 ppm	0.7357	0.2491	0.4867	0.09196	3	4	7.484	36
									50 ppm vs. 1000 ppm	0.7357	0.3129	0.4228	0.08793	3	5	6.8	36
									400 ppm vs. 1000 ppm	0.2491	0.3129	-0.06385	0.08077	4	5	1.118	36
									Row 2
									50 ppm vs. 400 ppm	0.9069	0.4697	0.4373	0.09196	3	4	6.724	36
									50 ppm vs. 1000 ppm	0.9069	0.3688	0.5381	0.08793	3	5	8.654	36
									400 ppm vs. 1000 ppm	0.4697	0.3688	0.1008	0.08077	4	5	1.766	36
									Row 3
									50 ppm vs. 400 ppm	0.8627	0.6735	0.1892	0.09196	3	4	2.909	36
									50 ppm vs. 1000 ppm	0.8627	0.6434	0.2193	0.08793	3	5	3.527	36
									400 ppm vs. 1000 ppm	0.6735	0.6434	0.03015	0.08077	4	5	0.528	36
									Row 4
									50 ppm vs. 400 ppm	0.8335	0.7259	0.1076	0.09196	3	4	1.655	36
									50 ppm vs. 1000 ppm	0.8335	0.6715	0.162	0.08793	3	5	2.606	36
									400 ppm vs. 1000 ppm	0.7259	0.6715	0.0544	0.08077	4	5	0.9525	36

## Sheet: ETRII
Two-way ANOVA	Ordinary								Tukey's multiple comparisons test	Predicted (LS) mean diff.	95.00% CI of diff.	Below threshold?	Summary	Adjusted P Value
Alpha	0.05
									Row 1
Source of Variation	% of total variation	P value	P value summary	Significant?					50 ppm vs. 400 ppm	-15.94	-44.43 to 12.54	No	ns	0.3623
Interaction	2.235	0.9319	ns	No					50 ppm vs. 1000 ppm	-37.94	-66.42 to -9.454	Yes	**	0.0073
Row Factor	16.35	0.0119	*	Yes					400 ppm vs. 1000 ppm	-22	-52.45 to 8.453	No	ns	0.1921
Column Factor	46.85	<0.0001	****	Yes
									Row 2
ANOVA table	SS (Type III)	DF	MS	F (DFn, DFd)	P value				50 ppm vs. 400 ppm	-19.77	-48.25 to 8.716	No	ns	0.2166
Interaction	408.3	6	68.05	F (6, 28) = 0.2995	P=0.9319				50 ppm vs. 1000 ppm	-31.73	-60.22 to -3.248	Yes	*	0.0266
Row Factor	2987	3	995.7	F (3, 28) = 4.383	P=0.0119				400 ppm vs. 1000 ppm	-11.96	-42.42 to 18.49	No	ns	0.6002
Column Factor	8560	2	4280	F (2, 28) = 18.84	P<0.0001
Residual	6361	28	227.2						Row 3
									50 ppm vs. 400 ppm	-25.97	-54.45 to 2.517	No	ns	0.0792
Data summary									50 ppm vs. 1000 ppm	-34.18	-62.67 to -5.697	Yes	*	0.0162
Number of columns (Column Factor)	3								400 ppm vs. 1000 ppm	-8.214	-38.67 to 22.24	No	ns	0.7841
Number of rows (Row Factor)	4
Number of values	40								Row 4
									50 ppm vs. 400 ppm	-31.41	-59.90 to -2.927	Yes	*	0.0284
									50 ppm vs. 1000 ppm	-32.12	-60.60 to -3.634	Yes	*	0.0247
									400 ppm vs. 1000 ppm	-0.7072	-31.16 to 29.74	No	ns	0.9982
									Test details	Predicted (LS) mean 1	Predicted (LS) mean 2	Predicted (LS) mean diff.	SE of diff.	N1	N2	q	DF
									Row 1
									50 ppm vs. 400 ppm	25.61	41.55	-15.94	11.51	4	3	1.958	28
									50 ppm vs. 1000 ppm	25.61	63.55	-37.94	11.51	4	3	4.661	28
									400 ppm vs. 1000 ppm	41.55	63.55	-22	12.31	3	3	2.528	28
									Row 2
									50 ppm vs. 400 ppm	28.54	48.31	-19.77	11.51	4	3	2.429	28
									50 ppm vs. 1000 ppm	28.54	60.28	-31.73	11.51	4	3	3.898	28
									400 ppm vs. 1000 ppm	48.31	60.28	-11.96	12.31	3	3	1.375	28
									Row 3
									50 ppm vs. 400 ppm	32.41	58.38	-25.97	11.51	4	3	3.19	28
									50 ppm vs. 1000 ppm	32.41	66.6	-34.18	11.51	4	3	4.199	28
									400 ppm vs. 1000 ppm	58.38	66.6	-8.214	12.31	3	3	0.9439	28
									Row 4
									50 ppm vs. 400 ppm	44.73	76.14	-31.41	11.51	4	3	3.859	28
									50 ppm vs. 1000 ppm	44.73	76.85	-32.12	11.51	4	3	3.946	28
									400 ppm vs. 1000 ppm	76.14	76.85	-0.7072	12.31	3	3	0.08127	28
